# Supplementary material for: Chiral Jahn–Teller Distortion in Quasi-Planar Boron Clusters
Source: Molecules. 2024 Apr 4;29(7):1624. doi: 10.3390/molecules29071624 (PMC11013085; doi:10.3390/molecules29071624)
Supplement: Supplementary file 1 [file molecules-29-01624-s001.zip]

Archive with 1 entries (1 files):
- molecules-2890128-supplementary.pdf
